# Supplementary material for: Usage of Mobile Applications or Mobile Health Technology to Improve Diet Quality in Adults
Source: Nutrients. 2022 Jun 12;14(12):2437. doi: 10.3390/nu14122437 (PMC9230785; doi:10.3390/nu14122437)
Supplement: Supplementary file 1 [file nutrients-14-02437-s001.zip]

Archive with 1 entries (1 files):
- nutrients-1747878-supplementary.pdf
